# Supplementary material for: Plasmodium falciparum surf4.1 in clinical isolates: From genetic variation and variant diversity to in silico design immunopeptides for vaccine development
Source: PLoS One. 2024 Dec 30;19(12):e0312091. doi: 10.1371/journal.pone.0312091 (PMC11684625; doi:10.1371/journal.pone.0312091)
Supplement: S3 File — (XLSX) [file pone.0312091.s007.xlsx]

## Sheet: Sheet1
No.	Samples	Full-gene	Type of SURFIN4.1	CNV
1	AM1737	6754 bp	TM1	1
2	AM1802	6760 bp	WD3	1
3	AM1803	6757 bp	WD3	1
4	AM1811	6757 bp	WD3	1
5	AM1814	6766 bp	WD3	2
6	AM1880	6754 bp	WD3	1
7	AM1898	6762 bp	TM2	1
8	AA235	6756 bp	TM2	1
9	AA243	6765 bp	TM2	1
10	AA258	6765 bp	TM2	1
11	AA264	6753 bp	TM1	1
12	SC03	6760 bp	TM1	1
13	SC50	6753 bp	WD3	1
14	SC52	6759 bp	TM1	1
15	SC53	6754 bp	TM1	1
16	SC55	6756 bp	TM2	nd
17	SC56	6757 bp	WD3	1
18	SC74	6754 bp	TM2	1
19	TAB123	6762 bp	TM1	2
20	TAB130	6763 bp	TM1	1
21	TAB131	6754 bp	TM1	1
22	TAB136	6755 bp	WD1	1
23	TAB138	6756 bp	TM1	1
24	TAB141	6754 bp	TM2	nd
25	TAB151	6754 bp	TM1	1
26	TAB152	6754 bp	TM1	1
27	TAB153	6760 bp	WD3	1
28	TAB154	6766 bp	WD3	nd
29	TAB156	6769 bp	WD3	nd
30	TAB166	6756 bp	TM2	1
31	AM1753	partial	WD3	1
32	AM1754	partial	WD3	1
33	AM1788	partial	TM1	1
34	AM1804	partial	TM1	nd
35	AM1824	partial	TM1	1
36	AM1835	partial	WD3	1
37	AM1874	partial	TM1	1
38	AM1878	partial	TM1	1
39	AM1897	partial	WD3	2
40	AA047	partial	WD3	1
41	AA257	partial	WD3	1
42	AA266	partial	TM2	1
43	SC12	partial	TM1	1
44	SC19	partial	TM1	1
45	SC26	partial	TM1	1
46	SC29	partial	WD3	1
47	SC38	partial	TM1	1
48	SC39	partial	TM2	1
49	SC42	partial	WD3	1
50	SC45	partial	TM2	1
51	SC48	partial	TM1	1
52	TAB122	partial	WD3	1
53	TAB125	partial	WD3	1
54	TAB127	partial	TM1	1
55	TAB129	partial	TM2	1
56	TAB132	partial	TM1	1
57	TAB134	partial	TM1	3
58	TAB135	partial	TM2	1
59	TAB137	partial	TM2	2
60	TAB139	partial	WD3	nd
61	TAB140	partial	TM2	1
62	TAB142	partial	TM1	1
63	TAB143	partial	TM2	1
64	TAB144	partial	TM1	1
65	TAB146	partial	TM2	1
66	TAB148	partial	TM1	1
67	TAB149	partial	TM1	1
68	TAB150	partial	TM1	1
69	TAB157	partial	WD3	18
70	TAB159	partial	WD3	5
71	TAB160	partial	TM2	3
72	TAB162	partial	TM2	1
73	TAB163	partial	TM2	2
74	TAB165	partial	TM1	1
75	TAB167	partial	WD3	1
76	TAB187	partial	TM1	1
